# Supplementary material for: A New Pipeline for the Normalization and Pooling of Metabolomics Data
Source: Metabolites. 2021 Sep 17;11(9):631. doi: 10.3390/metabo11090631 (PMC8467830; doi:10.3390/metabo11090631)
Supplement: Supplementary file 1 [file metabolites-11-00631-s001.zip]

Archive with 1 entries (1 files):
- metabolites-1321621-supplementary.pdf
